# Supplementary material for: (L)-Monomethyl Tyrosine (Mmt): New Synthetic Strategy via Bulky ‘Forced-Traceless’ Regioselective Pd-Catalyzed C(sp2)–H Activation
Source: Pharmaceuticals (Basel). 2023 Nov 10;16(11):1592. doi: 10.3390/ph16111592 (PMC10675785; doi:10.3390/ph16111592)
Supplement: Supplementary file 1 [file pharmaceuticals-16-01592-s001.zip]

Archive with 1 entries (1 files):
- pharmaceuticals-2671535-supplementary.pdf
